# Supplementary material for: Nickel@Siloxene catalytic nanosheets for high-performance CO2 methanation
Source: Nat Commun. 2019 Jun 13;10:2608. doi: 10.1038/s41467-019-10464-x (PMC6565710; doi:10.1038/s41467-019-10464-x)
Supplement: Supplementary file 4 — Source Data [file 41467_2019_10464_MOESM4_ESM.zip]

Archive with 25 entries (24 files):
- Source Data/
- Source Data/Fig. 1b 2500-550.opj
- Source Data/Fig. 1b 4000-2500.opj
- Source Data/Fig. 2a.opj
- Source Data/Fig. 2b.opj
- Source Data/Fig. 2c.opj
- Source Data/Fig. 2d.opj
- Source Data/Fig. 4a.opj
- Source Data/Fig. 4b.opj
- Source Data/Fig. 5a b and c.opj
- Source Data/Fig. 5d.opj
- Source Data/Fig. 6a.opj
- Source Data/Fig. 6b.opj
- Source Data/Fig. 6c.opj
- Source Data/Fig. 6d.opj
- Source Data/Fig. S1.opj
- Source Data/Fig. S10.opj
- Source Data/Fig. S11.pzfx
- Source Data/Fig. S4.opj
- Source Data/Fig. S5.opj
- Source Data/Fig. S6a.opj
- Source Data/Fig. S6b.opj
- Source Data/Fig. S7.opj
- Source Data/Fig. S8.opj
- Source Data/Fig. S9.opj
